# Supplementary material for: Colorectal Cancer Survival in German–Danish Border Regions—A Registry-Based Cohort Study
Source: Cancers (Basel). 2023 Sep 8;15(18):4474. doi: 10.3390/cancers15184474 (PMC10526529; doi:10.3390/cancers15184474)
Supplement: Supplementary file 1 [file cancers-15-04474-s001.zip]

Archive with 2 entries (2 files):
- Table S1_Absolute survival_V3.pdf
- Table S2_Sensitivity analysis_V2.pdf
